# Supplementary material for: Impact of Inhaled Nitric Oxide (iNO) on the Outcome of COVID-19 Associated ARDS
Source: J Clin Med. 2024 Oct 8;13(19):5981. doi: 10.3390/jcm13195981 (PMC11478273; doi:10.3390/jcm13195981)
Supplement: Supplementary file 1 [file jcm-13-05981-s001.zip]

Archive with 1 entries (1 files):
- jcm-3189074-supplementary.pdf
